# Supplementary material for: Uncovering lupus nephritis-specific genes and the potential of TNFRSF17-targeted immunotherapy: a high-throughput sequencing study
Source: Front Immunol. 2024 Feb 19;15:1303611. doi: 10.3389/fimmu.2024.1303611 (PMC10909935; doi:10.3389/fimmu.2024.1303611)
Supplement: Supplementary Table 1 — Clinical information of the high-throughput sequencing samples. [file Table_1.xlsx]

## Sheet: Sheet1
Table S1. Clinical information of the high-throughput sequencing samples
	Ctrl	SLE without LN	LN	P value	P value	P value
				Ctrl vs SLE without LN	Ctrl vs LN	SLE without LN vs LN
Gender (female/male)	10 / 0	10 / 0	9/1	-	-	-
Median age (range), years	31 (24-37)	32.5 (15-67)	39.5 (15-54)	0.422	0.104	0.621
SLEDAI		11.97 ± 5.89	24.26 ± 9.11	-	-	＜0.001
Anti-dsDNA antibody, titer		16.8 (22)	100 (76.85)	-	-	0.006
Complement C3, g/L		0.66 (0.20)	0.41 (0.44)	-	-	0.45
Complement C4, g/L		0.07 (0.06)	0.06 (0.08)	-	-	1
Blood urea nitrogen		4.08 (0.29)	6.2 (3.16)	-	-	0.178
Proteinuria, g/24h		0.21 (0.14)	3.45 (3.80)	-	-	＜0.001
Creatinine, μmol/L		52.6 (11.2)	58.75 (27.28)	-	-	0.356
Procalcitonin		0.07 (0.05)	0.15 (0.08)	-	-	0.168
White blood cells, (4-10)X109/L		3.0 (2.06)	4.35 (3.79)	-	-	0.003
Neutrophils, (1.86-6.3) X109/L		1.59 (1.34)	2.95 (3.69)	-	-	＜0.001
Immunoglobulin A, g/L		3.51 ± 1.09	4.28 ± 1.67	-	-	0.247
Immunoglobulin G, g/L		22.95 ± 11.18	15.2 ± 11.73	-	-	0.112
Immunoglobulin M, g/L		1.69 ± 0.93	1.02 ± 0.35	-	-	0.059
Quantitative data with a normal distribution are presented as mean 土 SD. Quantitative data with a non-normal distribution are presented as median (IQR) . SLEDAI: systemic lupus erythematosus disease activity index.
