# Supplementary material for: Uncovering lupus nephritis-specific genes and the potential of TNFRSF17-targeted immunotherapy: a high-throughput sequencing study
Source: Front Immunol. 2024 Feb 19;15:1303611. doi: 10.3389/fimmu.2024.1303611 (PMC10909935; doi:10.3389/fimmu.2024.1303611)
Supplement: Supplementary Table 2 — The top 20 upregulated genes in LN compared to control. [file Table_2.xlsx]

## Sheet: Sheet1
Table S2. The top 20 upregulated genes in LN compared to control
Transcript_id	Gene_id	Gene_name	LN_FPKM	Control_FPKM	log2(foldchange)	P value	Corrected P value
ENST00000369798	ENSG00000112742	TTK	2.1632	0.010262	7.71968	3.78e-20	2.05e-15
ENST00000647931	ENSG00000094804	CDC6	2.22835	0.006815	8.35313	2.12e-20	2.05e-15
ENST00000538992	ENSG00000010030	ETV7	1.35015	0	Inf	3.14e-17	1.14e-12
ENST00000373836	ENSG00000204138	PHACTR4	1.09179	0	Inf	1.83e-16	4.97e-12
ENST00000251496	ENSG00000109805	NCAPG	5.20535	0.359978	3.85402	7.91e-16	1.72e-11
ENST00000327331	ENSG00000134690	CDCA8	1.04465	0	Inf	2.53e-15	3.92e-11
ENST00000423485	ENSG00000131747	TOP2A	10.7351	1.2815	3.06643	2.65e-14	3.6e-10
ENST00000295934	ENSG00000163666	HESX1	1.16558	0	Inf	3.56e-14	3.87e-10
ENST00000367409	ENSG00000066279	ASPM	3.78951	0.398023	3.25109	3.43e-14	3.87e-10
ENST00000371877	ENSG00000123473	STIL	0.887022	0.000515	10.7499	5.85e-14	5.78e-10
ENST00000264233	ENSG00000051341	POLQ	1.76967	0.0035	8.98207	2.6e-13	2.36e-09
ENST00000614378	ENSG00000273983	HIST1H3G	34.5165	2.47162	3.80376	3.52e-13	2.94e-09
ENST00000382263	ENSG00000127863	TNFRSF19	0.148867	0	Inf	5.06e-13	3.67e-09
ENST00000247191	ENSG00000126787	DLGAP5	3.9748	0.261531	3.92583	6.85e-13	4.38e-09
ENST00000612966	ENSG00000278272	HIST1H3C	164.231	15.0524	3.44766	6.65e-13	4.38e-09
ENST00000621411	ENSG00000274267	HIST1H3B	324.064	32.6848	3.30958	9.83e-13	5.62e-09
ENST00000359303	ENSG00000197153	HIST1H3J	106.387	8.61381	3.62653	1.32e-12	7.19e-09
ENST00000369158	ENSG00000203811	HIST2H3C	44.1929	4.43607	3.31646	2.42e-12	1.19e-08
ENST00000618200	ENSG00000165949	IFI27	52.6963	0.139689	8.55934	3.55e-12	1.68e-08
ENST00000301905	ENSG00000168078	PBK	1.56868	0.074874	4.38894	4.16e-12	1.88e-08
