# Supplementary material for: Uncovering lupus nephritis-specific genes and the potential of TNFRSF17-targeted immunotherapy: a high-throughput sequencing study
Source: Front Immunol. 2024 Feb 19;15:1303611. doi: 10.3389/fimmu.2024.1303611 (PMC10909935; doi:10.3389/fimmu.2024.1303611)
Supplement: Supplementary Table 3 — The top 20 downregulated genes in LN compared to control. [file Table_3.xlsx]

## Sheet: Sheet1
Table S3. The top 20 downregulated genes in LN compared to control
Transcript_id	Gene_id	Gene_name	LN_FPKM	Control_FPKM	log2(foldchange)	P value	Corrected P value
ENST00000317376	ENSG00000107742	SPOCK2	0	51.6482	-Inf	1.2e-15	2.17e-11
ENST00000377988	ENSG00000137103	TMEM8B	0	0.713859	-Inf	4e-13	3.11e-09
ENST00000431380	ENSG00000159674	SPON2	0.042217	16.3143	-8.59411	7.65e-13	4.62e-09
ENST00000535254	ENSG00000169679	BUB1	0.02632	0.748116	-4.82904	5.75e-12	2.31e-08
ENST00000424778	ENSG00000069188	SDK2	0	0.246228	-Inf	6.78e-12	2.54e-08
ENST00000615871	ENSG00000158321	AUTS2	0.000226	1.67501	-12.8549	2.6e-10	4.41e-07
ENST00000644452	ENSG00000179855	GIPC3	0	0.383851	-Inf	4.35e-10	6.3e-07
ENST00000423644	ENSG00000188687	SLC4A5	0	0.638912	-Inf	2.49e-09	2.68e-06
ENST00000340513	ENSG00000088325	TPX2	0.002254	0.494152	-7.7762	1.48e-08	1.15e-05
ENST00000368315	ENSG00000116584	ARHGEF2	0.610885	11.9393	-4.28868	1.47e-08	1.15e-05
ENST00000380961	ENSG00000101849	TBL1X	0.059369	1.56091	-4.71654	3.73e-08	2.51e-05
ENST00000450331	ENSG00000032444	PNPLA6	0.001591	4.60811	-11.4999	7.87e-08	4.46e-05
ENST00000368678	ENSG00000010810	FYN	0	22.4004	-Inf	9.18e-08	5.14e-05
ENST00000330847	ENSG00000119508	NR4A3	0	0.385842	-Inf	1.85e-07	9.15e-05
ENST00000611706	ENSG00000158321	AUTS2	0.027421	1.67742	-5.93484	1.93e-07	9.45e-05
ENST00000611503	ENSG00000184349	EFNA5	0	0.175022	-Inf	3.39e-07	0.00015
ENST00000524950	ENSG00000120458	MSANTD2	0	0.587802	-Inf	5.79e-07	0.000235
ENST00000421665	ENSG00000007516	BAIAP3	0.000428	0.109982	-8.00611	8.52e-07	0.000318
ENST00000406733	ENSG00000054611	TBC1D22A	0.156821	2.57437	-4.03702	8.9e-07	0.000329
ENST00000330232	ENSG00000093072	ADA2	0.080307	7.93584	-6.62672	9.77e-07	0.000355
