# Supplementary material for: Uncovering lupus nephritis-specific genes and the potential of TNFRSF17-targeted immunotherapy: a high-throughput sequencing study
Source: Front Immunol. 2024 Feb 19;15:1303611. doi: 10.3389/fimmu.2024.1303611 (PMC10909935; doi:10.3389/fimmu.2024.1303611)
Supplement: Supplementary Table 4 — The top 20 upregulated genes in LN compared to SLE without LN. [file Table_4.xlsx]

## Sheet: Sheet1
Table S4. The top 20 upregulated genes in LN compared to SLE without LN
Transcript_id	Gene_id	Gene_name	LN_FPKM	SLE without LN_FPKM	log2(foldchange)	P value	Corrected P value
ENST00000352303	ENSG00000185627	PSMD13	10.3298	0	Inf	1.2e-10	4.35e-06
ENST00000381061	ENSG00000130638	ATXN10	4.13736	0	Inf	2.39e-10	6.49e-06
ENST00000533862	ENSG00000142186	SCYL1	0.592814	0	Inf	3.91e-10	8.49e-06
ENST00000646304	ENSG00000144747	TMF1	6.22954	0.003432	10.8257	1.97e-09	3.57e-05
ENST00000394353	ENSG00000148180	GSN	2.02146	0.018526	6.76974	2.44e-08	0.000332
ENST00000544803	ENSG00000144320	LNPK	0.892456	0.006383	7.12734	4.91e-08	0.000593
ENST00000535425	ENSG00000284194	SCO2	16.0715	0.275107	5.86837	6.37e-08	0.000692
ENST00000414263	ENSG00000133030	MPRIP	1.48535	0.021065	6.13983	7.74e-08	0.000711
ENST00000590729	ENSG00000196365	LONP1	1.64334	0	Inf	9.96e-08	0.000773
ENST00000425642	ENSG00000171130	ATP6V0E2	1.49788	0.005722	8.03213	6.32e-07	0.003617
ENST00000379240	ENSG00000164398	ACSL6	0.808694	0	Inf	8.41e-07	0.004153
ENST00000647020	ENSG00000244734	HBB	4040.06	7.78543	9.01938	1.08e-06	0.00469
ENST00000340561	ENSG00000153093	ACOXL	0.292261	0	Inf	1.05e-06	0.00469
ENST00000341712	ENSG00000133030	MPRIP	1.49181	0	Inf	1.37e-06	0.005155
ENST00000409764	ENSG00000172115	CYCS	0.596304	0	Inf	1.38e-06	0.005155
ENST00000623724	ENSG00000161405	IKZF3	7.04949	0	Inf	1.62e-06	0.005666
ENST00000584494	ENSG00000196704	AMZ2	1.17639	0	Inf	1.71e-06	0.00581
ENST00000253811	ENSG00000131504	DIAPH1	4.61373	0.029116	7.30799	2e-06	0.006524
ENST00000616939	ENSG00000198522	GPN1	2.76958	0.022305	6.95619	2.32e-06	0.006801
ENST00000610980	ENSG00000005700	IBTK	4.63003	0	Inf	2.42e-06	0.006907
