# Supplementary material for: Uncovering lupus nephritis-specific genes and the potential of TNFRSF17-targeted immunotherapy: a high-throughput sequencing study
Source: Front Immunol. 2024 Feb 19;15:1303611. doi: 10.3389/fimmu.2024.1303611 (PMC10909935; doi:10.3389/fimmu.2024.1303611)
Supplement: Supplementary Table 5 — The top 20 downregulated genes in LN compared to SLE without LN. [file Table_5.xlsx]

## Sheet: Sheet1
Table S5. The top 20 downregulated genes in LN compared to SLE without LN
Transcript_id	Gene_id	Gene_name	LN_FPKM	SLE without LN_FPKM	log2(foldchange)	P value	Corrected P value
ENST00000611050	ENSG00000174748	RPL15	0	32.1271	-Inf	2.7e-13	2.94e-08
ENST00000415690	ENSG00000113580	NR3C1	0	0.507504	-Inf	1.19e-08	0.000185
ENST00000448293	ENSG00000178252	WDR6	0.039822	1.27118	-4.99647	8.88e-08	0.000742
ENST00000509507	ENSG00000136436	CALCOCO2	0.081094	4.35636	-5.74738	5.42e-07	0.003273
ENST00000649679	ENSG00000168216	LMBRD1	0	3.53322	-Inf	6.66e-07	0.003617
ENST00000538035	ENSG00000111913	RIPOR2	0.038858	6.94836	-7.48232	1.12e-06	0.00469
ENST00000358649	ENSG00000115687	PASK	0	1.05093	-Inf	1e-06	0.00469
ENST00000644342	ENSG00000159023	EPB41	0	0.574742	-Inf	1.18e-06	0.004738
ENST00000645214	ENSG00000119537	KDSR	0.015395	0.854734	-5.79499	1.58e-06	0.005666
ENST00000317376	ENSG00000107742	SPOCK2	0	4.59063	-Inf	2.04e-06	0.006524
ENST00000450214	ENSG00000127314	RAP1B	0.118108	24.2284	-7.68045	2.14e-06	0.006633
ENST00000602986	ENSG00000157426	AASDH	0.000178	0.279566	-10.6212	2.27e-06	0.006801
ENST00000589691	ENSG00000167895	TMC8	0	7.19167	-Inf	2.54e-06	0.007088
ENST00000329654	ENSG00000184588	PDE4B	0.012656	2.15795	-7.41367	2.72e-06	0.007197
ENST00000648743	ENSG00000168216	LMBRD1	0	1.98678	-Inf	3.38e-06	0.00815
ENST00000427716	ENSG00000139132	FGD4	0	1.33041	-Inf	3.46e-06	0.008182
ENST00000646036	ENSG00000027697	IFNGR1	0	9.2289	-Inf	3.77e-06	0.00822
ENST00000615285	ENSG00000149294	NCAM1	0.002284	0.119412	-5.70817	4.79e-06	0.008978
ENST00000588847	ENSG00000078687	TNRC6C	0.010248	0.392901	-5.26071	5.35e-06	0.00915
ENST00000374907	ENSG00000138448	ITGAV	0	1.28319	-Inf	5.02e-06	0.00915
