# Supplementary material for: Uncovering lupus nephritis-specific genes and the potential of TNFRSF17-targeted immunotherapy: a high-throughput sequencing study
Source: Front Immunol. 2024 Feb 19;15:1303611. doi: 10.3389/fimmu.2024.1303611 (PMC10909935; doi:10.3389/fimmu.2024.1303611)
Supplement: Supplementary Table 6 — Clinical information of the samples for qRT-PCR and cell culture. [file Table_6.xlsx]

## Sheet: Sheet1
Table S6. Clinical information of the samples for qRT-PCR and cell culture
	Ctrl	SLE without LN	LN	P value	P value	P value
				Ctrl VS SLE without LN	Ctrl VS LN	SLE without LN VS LN
Gender (female/male)	25/3	34/2	38/1	0.458	0.173	0.529
Median age (range), years	30.5 (20-65)	39.5 (18-79)	33.5 (18-71)	0.624	0.337	0.897
SLEDAI		8 (5.25)	18 (8)	-	-	＜0.001
Anti-dsDNA antibody, titer		10 (32)	32 (22)	-	-	0.108
Complement C3, g/L		0.63 ± 0.29	0.49 ± 0.24	-	-	0.029
Complement C4, g/L		0.07 (0.11)	0.07 (0.07)	-	-	0.68
Blood urea nitrogen		4.51 (1.79)	6.23 (4.47)	-	-	0.006
Proteinuria, g/24h		0.17 (0.17)	1.47 (3.06)	-	-	＜0.001
Creatinine,umol/L		55.35 (16.88)	64.95 (46.9)	-	-	0.007
Procalcitonin		0.06 (0.08)	0.1 (0.28)	-	-	0.019
White blood cells, (4-10) X109/L		3.75 (3.5)	4.18 (3.14)	-	-	0.862
Neutrophils, (1.86-6.3) X109/L		2.40 (2.40)	2.9 (2.1)	-	-	0.581
Immunoglobulin A, g/L		3.10 ± 1.24	3.12 ± 1.19	-	-	0.956
Immunoglobulin G, g/L		18.17 (6.37)	16.38 (9.08)	-	-	0.449
Immunoglobulin M, g/L		1.29 (0.82)	1.17 (0.71)	-	-	0.364
Quantitative data with a normal distribution are presented as mean 土 SD. Quantitative data with a non-normal distribution are presented as median (IQR).
