# Supplementary material for: Uncovering lupus nephritis-specific genes and the potential of TNFRSF17-targeted immunotherapy: a high-throughput sequencing study
Source: Front Immunol. 2024 Feb 19;15:1303611. doi: 10.3389/fimmu.2024.1303611 (PMC10909935; doi:10.3389/fimmu.2024.1303611)
Supplement: Supplementary Table 7 — Primers used in qRT-PCR. [file Table_7.xlsx]

## Sheet: Sheet1
Table S7. Primers used in qRT-PCR
	Gene name	Transcript ID	Sequences（5’-3’ ）
Upregulated Genes	TNFRSF17	ENST00000444092	F: GGCTTCTGTCATCACTCAGGT
			R: CTCCAAACTGGTTCATATCCTTG
	SCARB2	ENST00000647020	F: CGTGGATGAAGTTGGTGGTG
			R: TGCCATGAGCCTTCACCTTA
	HDLBP	ENST00000396495	F: GCATACCTTGTCAACTTCGA
			R: CAGGAGACCTGATCTTGCA
	PSAT1	ENST00000639145	F: AGCCAATACGTCAGACAATGC
			R: TTGGTAAAAGTGTGGGAAAGACA
	HBB	ENST00000347159	F: TTCTACGTGTCTGTGGGAG
			R: TCATAGCTGATGCATCTCCA
Downregulated Genes	BUB1	ENST00000535254	F: GTCCTTCAATACATACAGTGGG
			R: GAATCTTGGGTCATTGTGGT
	ITGAV	ENST00000374907	F: CCATGTAGATCACGTCAGC
			R: CTTGATGCTGTAAACATTGGG
	RPL15	ENST00000317376	F: CAAACCAGAGACTTGCACC
			R: GTTCTCATGAAGGAGCTGGA
	NCBP2	ENST00000447325	F: AATCATTCGCACAGACTGG
			R: ATACTCATCCCGAACCTGG
	SPOCK2	ENST00000611050	F: CATGCGCTTTCTTCTGAGG
			R: TAACGTAACCTTGCTTGGC
