# Supplementary material for: Uncovering lupus nephritis-specific genes and the potential of TNFRSF17-targeted immunotherapy: a high-throughput sequencing study
Source: Front Immunol. 2024 Feb 19;15:1303611. doi: 10.3389/fimmu.2024.1303611 (PMC10909935; doi:10.3389/fimmu.2024.1303611)
Supplement: Supplementary Table 8 — Clinical information of the samples for immunohistochemistry. [file Table_8.xlsx]

## Sheet: Sheet1
Table S8. Clinical information of the samples for immunohistochemistry
Number	Gender	Age	Pathological subtypes a	Activity Index (AI) b	Chronicity Index (CI) C
R5795	Female	37	III+V	6	2
R5904	Female	28	IV-G+V	4	3
R5931	Male	42	IV-G	12	6
R6077	Male	41	IV-G	12	2
R6104	Female	29	IV-G	10	2
R6152	Female	25	V	2	1
R6188	Male	33	V	3	8
R6206	Female	36	IV-S+V	3	2
R6207	Female	10	IV-G+V	6	0
a. According to the "2003 ISN/RPS classification system for lupus nephritis," LN can be classified into six pathological subtypes: Class I (mesangial proliferative glomerulonephritis), Class II (diffuse proliferative glomerulonephritis), Class III (focal proliferative glomerulonephritis), Class IV (diffuse necrotizing glomerulonephritis), Class V (membranous glomerulonephritis), and Class VI (adv…
b. AI is an indicator used to assess the activity level of lupus nephritis (LN), including factors such as glomerular inflammation, necrosis, and exudation.
c. CI is used to evaluate the chronic damage in LN, including factors such as glomerular sclerosis, interstitial fibrosis, and arterial sclerosis.
